# Supplementary material for: The AlkB Family: Potential Prognostic Biomarkers and Therapeutic Targets in Glioblastoma
Source: Front Oncol. 2022 Mar 10;12:847821. doi: 10.3389/fonc.2022.847821 (PMC8965608; doi:10.3389/fonc.2022.847821)
Supplement: Supplementary file 1 [file Table_1.xlsx]

## Sheet: Sheet1
Supplementary table 1. Altered proteins most related to AlkB family genetic alterations in GBM.
Gene	Log Ratio	p-Value	Higher expression in
BAP1	0.31	4.28e-06	Altered group
RPS6	0.38	2.22e-05	Altered group
MSH2	0.31	4.02e-05	Altered group
MSH6	0.36	0.000121	Altered group
RICTOR_PT1135	-0.13	0.000248	Unaltered group
PCNA	0.19	0.000328	Altered group
RAD50	0.15	0.000362	Altered group
ACACA_PS79	0.31	0.000569	Altered group
ACACB_PS79	0.31	0.000569	Altered group
ERBB3	-0.23	0.000588	Unaltered group
CCNB1	0.46	0.00072	Altered group
RAB11A	-0.15	0.000741	Unaltered group
RAB11B	-0.15	0.000741	Unaltered group
COL6A1	-0.24	0.00075	Unaltered group
STK11	-0.15	0.00117	Unaltered group
CHEK2	0.23	0.00189	Altered group
ARID1A	0.14	0.00198	Altered group
ATM	0.42	0.0022	Altered group
RBM15	0.32	0.00225	Altered group
DVL3	0.15	0.00226	Altered group
EEF2	0.22	0.00235	Altered group
FOXM1	0.18	0.00242	Altered group
ACACA	0.26	0.00259	Altered group
HSPA1A	-0.48	0.00285	Unaltered group
XRCC5	0.25	0.00445	Altered group
LCK	-0.2	0.00478	Unaltered group
EEF2K	0.2	0.00567	Altered group
DIABLO	0.22	0.00575	Altered group
XRCC1	0.12	0.00685	Altered group
CAV1	-0.43	0.0069	Unaltered group
FASN	0.28	0.00755	Altered group
PECAM1	-0.12	0.0128	Unaltered group
RPS6KB1	0.14	0.0182	Altered group
SYK	-0.3	0.0184	Unaltered group
EIF4EBP1	0.16	0.019	Altered group
SERPINE1	-0.43	0.0247	Unaltered group
RAD51	-0.14	0.0248	Unaltered group
MTOR	0.14	0.0466	Altered group
