# Supplementary material for: The AlkB Family: Potential Prognostic Biomarkers and Therapeutic Targets in Glioblastoma
Source: Front Oncol. 2022 Mar 10;12:847821. doi: 10.3389/fonc.2022.847821 (PMC8965608; doi:10.3389/fonc.2022.847821)
Supplement: Supplementary file 2 [file Table_2.xlsx]

## Sheet: Sheet1
Supplementary table 2. Altered genes most related to AlkB family genetic alterations in GBM.
Gene	Log Ratio	p-Value	Higher expression in
MICAL2	-1.07	1.28e-09	Unaltered group
HRH2	-1.25	2.04e-08	Unaltered group
PRKG1	-0.99	3.97e-08	Unaltered group
CDYL2	-0.85	6.91e-08	Unaltered group
CD93	-0.85	1.62e-07	Unaltered group
KCNQ3	-0.84	2.97e-07	Unaltered group
GCNT4	-0.85	4.14e-07	Unaltered group
NIPAL2	-0.95	5.15e-07	Unaltered group
VWA7	-1.02	1.63e-06	Unaltered group
ANK1	-1.06	1.76e-06	Unaltered group
THBS1	-1.41	3.96e-06	Unaltered group
FCN1	-1.37	4.79e-06	Unaltered group
TNFRSF10A	-0.85	5.47e-06	Unaltered group
EGR3	-0.98	6.58e-06	Unaltered group
FCGR3B	-1.24	7.01e-06	Unaltered group
TESPA1	-1.21	9.29e-06	Unaltered group
CACNB2	-0.87	1.03e-05	Unaltered group
DSC2	-0.98	1.09e-05	Unaltered group
XIRP1	-1.09	1.75e-05	Unaltered group
CACNA1C	-0.86	2.13e-05	Unaltered group
THBD	-0.86	2.18e-05	Unaltered group
LTBP2	-0.85	2.45e-05	Unaltered group
ANO1	-0.94	2.61e-05	Unaltered group
MYH11	-1.13	3.3e-05	Unaltered group
NFKBIZ	-0.91	3.72e-05	Unaltered group
NLRP12	-0.86	3.88e-05	Unaltered group
IL7R	-1.17	4.25e-05	Unaltered group
JAML	-0.99	5.6e-05	Unaltered group
LHX6	-0.84	6.45e-05	Unaltered group
ADGRE4P	-0.91	6.54e-05	Unaltered group
ITGA9	-0.82	7.16e-05	Unaltered group
CNN1	-0.97	7.74e-05	Unaltered group
CR1	-1.44	8.05e-05	Unaltered group
MYO1G	-0.88	8.2e-05	Unaltered group
NFATC2	-0.92	8.2e-05	Unaltered group
PAPPA	-1.11	8.47e-05	Unaltered group
C5AR2	-0.8	9.43e-05	Unaltered group
CDKL5	-0.91	0.000104	Unaltered group
CREG2	-1.2	0.000109	Unaltered group
PADI4	-0.8	0.000118	Unaltered group
GJB3	-0.84	0.000121	Unaltered group
F13A1	-1.53	0.000123	Unaltered group
MTUS2	-0.86	0.000141	Unaltered group
FOSB	-1.29	0.000143	Unaltered group
VENTX	-0.85	0.000144	Unaltered group
AHNAK2	-1.12	0.000146	Unaltered group
SYT7	-0.97	0.000154	Unaltered group
GRIP2	-1.12	0.000177	Unaltered group
FPR2	-1.1	0.000193	Unaltered group
HCAR3	-0.88	0.000194	Unaltered group
CEMIP	-0.91	0.000201	Unaltered group
COL15A1	-1.07	0.000209	Unaltered group
SH3RF2	-0.9	0.00022	Unaltered group
ZNF831	-0.81	0.000224	Unaltered group
HOXA2	1.38	0.000231	Altered group
ITGA8	-0.98	0.000233	Unaltered group
CD300E	-0.83	0.000233	Unaltered group
STAT4	-0.93	0.000256	Unaltered group
SPRED3	-0.85	0.000258	Unaltered group
ADGRG3	-0.86	0.000267	Unaltered group
CARMN	-0.8	0.000272	Unaltered group
FCAR	-0.94	0.00028	Unaltered group
S100A12	-0.99	0.000294	Unaltered group
MRC1	-1.25	0.000311	Unaltered group
DOCK5	-0.85	0.000325	Unaltered group
EGFL6	-1.04	0.000334	Unaltered group
STC1	-0.96	0.000335	Unaltered group
FRMPD4	-1.13	0.00035	Unaltered group
SLC9A2	-0.83	0.000362	Unaltered group
CCDC144B	-0.84	0.000366	Unaltered group
IL18RAP	-0.8	0.000392	Unaltered group
PARM1	-0.83	0.000436	Unaltered group
PTGS2	-0.99	0.000463	Unaltered group
ANKRD1	-0.89	0.000467	Unaltered group
KRT17	-1.19	0.000467	Unaltered group
ADAMTS14	-0.93	0.000477	Unaltered group
TFAP2C	-1.08	0.000515	Unaltered group
IL6	-1.18	0.00052	Unaltered group
HCAR2	-0.82	0.000524	Unaltered group
FAM83G	-0.87	0.000529	Unaltered group
PI3	-1.84	0.000535	Unaltered group
SLC39A12	-0.97	0.000538	Unaltered group
CXCR1	-1.06	0.000571	Unaltered group
FCER1A	-1.07	0.000617	Unaltered group
NPAS4	-0.82	0.000624	Unaltered group
TENM2	-1.21	0.000657	Unaltered group
IL1B	-0.82	0.000698	Unaltered group
BIRC3	-0.92	0.000704	Unaltered group
IL21R	-1.03	0.000761	Unaltered group
COL12A1	-0.97	0.000774	Unaltered group
PPP4R4	-1	0.00079	Unaltered group
SNORD116-4	-1.04	0.000811	Unaltered group
BTBD11	-0.95	0.000856	Unaltered group
ADAM8	-0.83	0.000899	Unaltered group
SLIT2	-1.07	0.000948	Unaltered group
ADGRE1	-0.93	0.00102	Unaltered group
MEPE	-1.01	0.00102	Unaltered group
PDE4C	-0.82	0.00104	Unaltered group
PCDHGA3	-0.94	0.0011	Unaltered group
ESM1	-0.97	0.00114	Unaltered group
CYP1B1	-0.91	0.00118	Unaltered group
C1QL3	-1.06	0.00119	Unaltered group
PLA2R1	-0.92	0.00127	Unaltered group
ADAMTS2	-0.93	0.0013	Unaltered group
PCDHGA2	-0.81	0.00132	Unaltered group
VDR	-0.8	0.00133	Unaltered group
MCTP2	-1	0.00133	Unaltered group
RFX8	-0.83	0.00136	Unaltered group
COL6A3	-1.25	0.00143	Unaltered group
ZMAT4	-1.01	0.00143	Unaltered group
PCSK1	-0.89	0.0015	Unaltered group
SLC24A2	-0.91	0.00155	Unaltered group
SV2B	-1.22	0.00161	Unaltered group
COL5A1	-0.9	0.00163	Unaltered group
IL24	-0.85	0.00165	Unaltered group
AQP9	-1.04	0.00169	Unaltered group
SIGLEC12	-0.89	0.00173	Unaltered group
HLA-DRB5	-0.86	0.00178	Unaltered group
KCNT1	-1.18	0.00178	Unaltered group
COL1A1	-1.04	0.0018	Unaltered group
CCL7	-1.01	0.00182	Unaltered group
CXCL8	-1.28	0.00183	Unaltered group
RBFOX1	-1.16	0.00185	Unaltered group
PPL	-0.9	0.00185	Unaltered group
EGR4	-0.85	0.00194	Unaltered group
CALB2	-1.15	0.00201	Unaltered group
CCR2	-0.83	0.00203	Unaltered group
NRXN3	-0.8	0.00205	Unaltered group
ICAM5	-0.92	0.00207	Unaltered group
MEDAG	-1.06	0.00216	Unaltered group
HAS1	-0.83	0.0022	Unaltered group
ACTG2	-0.89	0.00235	Unaltered group
CUX2	-1.04	0.00237	Unaltered group
STEAP4	-0.83	0.00249	Unaltered group
ST6GALNAC5	-0.91	0.00272	Unaltered group
CAMK2A	-1.02	0.00297	Unaltered group
CLEC4G	-0.84	0.00299	Unaltered group
CBLN4	-1	0.00307	Unaltered group
TENT5B	-0.8	0.00321	Unaltered group
COL10A1	-0.88	0.00325	Unaltered group
NELL1	-1.09	0.00334	Unaltered group
RBFOX3	-1.08	0.00335	Unaltered group
SLIT3	-0.81	0.00338	Unaltered group
COL3A1	-0.92	0.00346	Unaltered group
MMP1	-1.09	0.00363	Unaltered group
SLC6A17	-0.97	0.00363	Unaltered group
HOXA11-AS	0.82	0.00377	Altered group
IL2RA	-1.15	0.00382	Unaltered group
LINGO2	-0.8	0.00411	Unaltered group
CSF3	-1.15	0.00413	Unaltered group
BDKRB2	-0.8	0.00415	Unaltered group
CHD5	-1.08	0.00424	Unaltered group
CXCL5	-1.11	0.00426	Unaltered group
RGS4	-0.86	0.00455	Unaltered group
PTPRN	-0.96	0.00487	Unaltered group
KCNS1	-0.89	0.00493	Unaltered group
SLC6A7	-1.03	0.00497	Unaltered group
GABRB2	-0.99	0.00503	Unaltered group
HOXA11	0.94	0.00503	Altered group
CD209	-0.97	0.00514	Unaltered group
GRIN2A	-0.94	0.00523	Unaltered group
KIF5A	-0.82	0.00531	Unaltered group
CACNA2D1	-0.96	0.00535	Unaltered group
COL13A1	-0.95	0.00546	Unaltered group
PKP1	-0.8	0.00551	Unaltered group
COL6A2	-0.85	0.00558	Unaltered group
SLC12A5	-0.95	0.00561	Unaltered group
UNC5C	-0.82	0.00567	Unaltered group
CAMK1G	-0.94	0.00636	Unaltered group
PCDHGA12	-0.94	0.00656	Unaltered group
CCL13	-0.9	0.00667	Unaltered group
KLRC2	1.23	0.00736	Altered group
RIMS2	-0.97	0.00761	Unaltered group
SPOCD1	-0.82	0.00766	Unaltered group
PRAC2	0.9	0.00769	Altered group
PPBP	-0.8	0.00797	Unaltered group
TMED7-TICAM2	-1.01	0.00825	Unaltered group
GALNT5	-0.94	0.00847	Unaltered group
CXCL6	-1.09	0.00856	Unaltered group
TFPI2	-0.98	0.00865	Unaltered group
GDA	-1	0.00882	Unaltered group
CCL20	-1	0.00956	Unaltered group
VSNL1	-1.06	0.00958	Unaltered group
