# Supplementary material for: The AlkB Family: Potential Prognostic Biomarkers and Therapeutic Targets in Glioblastoma
Source: Front Oncol. 2022 Mar 10;12:847821. doi: 10.3389/fonc.2022.847821 (PMC8965608; doi:10.3389/fonc.2022.847821)
Supplement: Supplementary file 3 [file Table_3.xlsx]

## Sheet: Sheet1
Supplementary table 3. The corresponding nodes and combined scores of the altered proteins.
node1	node2	combined_score
ACACA	EEF2K	0.458
ACACA	FASN	0.997
ACACA	STK11	0.552
ACACA	MTOR	0.426
ARID1A	MSH2	0.982
ARID1A	MSH6	0.586
ARID1A	ERBB3	0.48
ARID1A	ATM	0.604
ARID1A	STK11	0.532
ATM	RPS6KB1	0.533
ATM	MSH2	0.989
ATM	MSH6	0.992
ATM	CCNB1	0.733
ATM	XRCC1	0.885
ATM	ERBB3	0.455
ATM	FOXM1	0.422
ATM	MTOR	0.588
ATM	ARID1A	0.604
ATM	EIF4EBP1	0.824
ATM	PCNA	0.928
ATM	STK11	0.95
ATM	RAD51	0.993
ATM	RAD50	0.996
ATM	XRCC5	0.997
ATM	CHEK2	0.999
CAV1	SERPINE1	0.606
CAV1	RAB11A	0.693
CAV1	FASN	0.869
CAV1	PECAM1	0.535
CCNB1	RPS6KB1	0.49
CCNB1	MSH2	0.512
CCNB1	EIF4E	0.418
CCNB1	FASN	0.458
CCNB1	EIF4EBP1	0.466
CCNB1	MTOR	0.495
CCNB1	ATM	0.733
CCNB1	RAD51	0.872
CCNB1	CHEK2	0.952
CCNB1	PCNA	0.97
CCNB1	FOXM1	0.997
CHEK2	MSH2	0.987
CHEK2	MSH6	0.817
CHEK2	CCNB1	0.952
CHEK2	XRCC1	0.784
CHEK2	ATM	0.999
CHEK2	FOXM1	0.967
CHEK2	MTOR	0.621
CHEK2	RAD50	0.967
CHEK2	PCNA	0.666
CHEK2	XRCC5	0.816
CHEK2	RAD51	0.972
DIABLO	LCK	0.515
DVL3	EIF4EBP1	0.46
EEF2	RPS6KB1	0.754
EEF2	EEF2K	0.992
EEF2	HSPA1A	0.588
EEF2	MTOR	0.699
EEF2	EIF4EBP1	0.709
EEF2	EIF4E	0.863
EEF2	RPS6	0.999
EEF2K	RPS6KB1	0.978
EEF2K	ACACA	0.458
EEF2K	MTOR	0.532
EEF2K	EIF4EBP1	0.567
EEF2K	EIF4E	0.592
EEF2K	RPS6	0.635
EEF2K	EEF2	0.992
EIF4E	RPS6KB1	0.994
EIF4E	CCNB1	0.418
EIF4E	EEF2K	0.592
EIF4E	EEF2	0.863
EIF4E	STK11	0.511
EIF4E	EIF4EBP1	0.999
EIF4E	MTOR	0.999
EIF4E	RPS6	0.996
EIF4EBP1	RPS6KB1	0.935
EIF4EBP1	CCNB1	0.466
EIF4EBP1	EEF2K	0.567
EIF4EBP1	ATM	0.824
EIF4EBP1	EEF2	0.709
EIF4EBP1	DVL3	0.46
EIF4EBP1	STK11	0.658
EIF4EBP1	RPS6	0.887
EIF4EBP1	MTOR	0.999
EIF4EBP1	EIF4E	0.999
ERBB3	SYK	0.401
ERBB3	ATM	0.455
ERBB3	ARID1A	0.48
ERBB3	MTOR	0.538
ERBB3	NRG1	0.999
FASN	RPS6KB1	0.431
FASN	CCNB1	0.458
FASN	STK11	0.428
FASN	XRCC5	0.44
FASN	MTOR	0.554
FASN	CAV1	0.869
FASN	ACACA	0.997
FOXM1	RPS6KB1	0.403
FOXM1	CCNB1	0.997
FOXM1	ATM	0.422
FOXM1	RAD51	0.724
FOXM1	CHEK2	0.967
HSPA1A	EEF2	0.588
HSPA1A	STK11	0.564
LCK	MTOR	0.446
LCK	DIABLO	0.515
LCK	PECAM1	0.948
LCK	SYK	0.983
MSH2	CCNB1	0.512
MSH2	STK11	0.662
MSH2	RAD50	0.767
MSH2	XRCC1	0.789
MSH2	RAD51	0.929
MSH2	ARID1A	0.982
MSH2	XRCC5	0.983
MSH2	CHEK2	0.987
MSH2	ATM	0.989
MSH2	PCNA	0.995
MSH2	MSH6	0.999
MSH6	MSH2	0.999
MSH6	ARID1A	0.586
MSH6	STK11	0.668
MSH6	RAD50	0.692
MSH6	XRCC1	0.801
MSH6	CHEK2	0.817
MSH6	RAD51	0.892
MSH6	XRCC5	0.978
MSH6	ATM	0.992
MSH6	PCNA	0.997
MTOR	RPS6KB1	0.999
MTOR	CCNB1	0.495
MTOR	EEF2K	0.532
MTOR	ERBB3	0.538
MTOR	ATM	0.588
MTOR	FASN	0.554
MTOR	EEF2	0.699
MTOR	STK11	0.799
MTOR	LCK	0.446
MTOR	EIF4EBP1	0.999
MTOR	PECAM1	0.4
MTOR	ACACA	0.426
MTOR	RAD51	0.489
MTOR	SYK	0.538
MTOR	CHEK2	0.621
MTOR	RPS6	0.961
MTOR	EIF4E	0.999
NRG1	ERBB3	0.999
PCNA	MSH2	0.995
PCNA	MSH6	0.997
PCNA	CCNB1	0.97
PCNA	XRCC1	0.968
PCNA	ATM	0.928
PCNA	RAD50	0.926
PCNA	CHEK2	0.666
PCNA	XRCC5	0.774
PCNA	RAD51	0.989
PECAM1	SERPINE1	0.533
PECAM1	LCK	0.948
PECAM1	CAV1	0.535
PECAM1	MTOR	0.4
RAB11A	STK11	0.516
RAB11A	CAV1	0.693
RAB11A	RAB11B	0.933
RAB11B	RAB11A	0.933
RAD50	MSH2	0.767
RAD50	MSH6	0.692
RAD50	XRCC1	0.702
RAD50	ATM	0.996
RAD50	XRCC5	0.917
RAD50	PCNA	0.926
RAD50	RAD51	0.962
RAD50	CHEK2	0.967
RAD51	MSH2	0.929
RAD51	MSH6	0.892
RAD51	CCNB1	0.872
RAD51	XRCC1	0.711
RAD51	ATM	0.993
RAD51	FOXM1	0.724
RAD51	MTOR	0.489
RAD51	RAD50	0.962
RAD51	PCNA	0.989
RAD51	CHEK2	0.972
RAD51	XRCC5	0.915
RPS6	RPS6KB1	0.998
RPS6	EEF2K	0.635
RPS6	EEF2	0.999
RPS6	STK11	0.503
RPS6	EIF4EBP1	0.887
RPS6	MTOR	0.961
RPS6	EIF4E	0.996
RPS6KB1	FOXM1	0.403
RPS6KB1	FASN	0.431
RPS6KB1	CCNB1	0.49
RPS6KB1	ATM	0.533
RPS6KB1	EEF2	0.754
RPS6KB1	STK11	0.759
RPS6KB1	EIF4EBP1	0.935
RPS6KB1	EEF2K	0.978
RPS6KB1	EIF4E	0.994
RPS6KB1	RPS6	0.998
RPS6KB1	MTOR	0.999
SERPINE1	TGM2	0.411
SERPINE1	PECAM1	0.533
SERPINE1	CAV1	0.606
STK11	RPS6KB1	0.759
STK11	MSH2	0.662
STK11	MSH6	0.668
STK11	RAB11A	0.516
STK11	ATM	0.95
STK11	FASN	0.428
STK11	ARID1A	0.532
STK11	RPS6	0.503
STK11	EIF4E	0.511
STK11	ACACA	0.552
STK11	HSPA1A	0.564
STK11	EIF4EBP1	0.658
STK11	MTOR	0.799
SYK	ERBB3	0.401
SYK	LCK	0.983
SYK	MTOR	0.538
TGM2	SERPINE1	0.411
XRCC1	MSH2	0.789
XRCC1	MSH6	0.801
XRCC1	RAD50	0.702
XRCC1	RAD51	0.711
XRCC1	CHEK2	0.784
XRCC1	ATM	0.885
XRCC1	XRCC5	0.91
XRCC1	PCNA	0.968
XRCC5	MSH2	0.983
XRCC5	MSH6	0.978
XRCC5	XRCC1	0.91
XRCC5	ATM	0.997
XRCC5	FASN	0.44
XRCC5	RAD50	0.917
XRCC5	PCNA	0.774
XRCC5	CHEK2	0.816
XRCC5	RAD51	0.915
